# Supplementary material for: Modulation of Insulin Resistance, Dyslipidemia and Serum Metabolome in iNOS Knockout Mice following Treatment with Nitrite, Metformin, Pioglitazone, and a Combination of Ampicillin and Neomycin
Source: Int J Mol Sci. 2021 Dec 24;23(1):195. doi: 10.3390/ijms23010195 (PMC8745663; doi:10.3390/ijms23010195)
Supplement: Supplementary file 1 [file ijms-23-00195-s001.zip]

Archive with 1 entries (1 files):
- ijms-1465933-supplementary.pdf
